# Supplementary material for: Identification of Patients with Similar Gait Compensating Strategies Due to Unilateral Hip Osteoarthritis and the Effect of Total Hip Replacement: A Secondary Analysis
Source: J Clin Med. 2021 May 17;10(10):2167. doi: 10.3390/jcm10102167 (PMC8156609; doi:10.3390/jcm10102167)
Supplement: Supplementary file 1 [file jcm-10-02167-s001.zip]

Archive with 1 entries (1 files):
- jcm-1188788-supplementary.pdf
